# Supplementary material for: Functional Variation in the FAAH Gene Is Directly Associated with Subjective Well-Being and Indirectly Associated with Problematic Alcohol Use
Source: Genes (Basel). 2023 Sep 21;14(9):1826. doi: 10.3390/genes14091826 (PMC10530831; doi:10.3390/genes14091826)
Supplement: Supplementary file 1 [file genes-14-01826-s001.zip]

Archive with 1 entries (1 files):
- genes-2620053-supplementary.pdf
